# Supplementary material for: Development and validation of a nomogram for predicting postoperative intraluminal hemorrhage in patients undergoing laparoscopic pancreaticoduodenectomy
Source: Front Surg. 2025 Aug 5;12:1507434. doi: 10.3389/fsurg.2025.1507434 (PMC12392116; doi:10.3389/fsurg.2025.1507434)
Supplement: Supplementary file 1 [file Table1.xlsx]

## Sheet: Data
group	age	sex	BMI	hypertension	DM	coronary	hepatitis	cirrhosis	pancreatitis	abdominal_surgery	alcohol	smoking	PTCD	TBIL	PT	APTT	FIB	INR	ALT	AST	RBC	WBC	Plt	Alb	Cr	time	loss	transfusion	CR_POPF	bile_leak	IAI	DGE	ileus	CL
0	49	0	24.22	1	0	0	0	0	0	0	0	0	0	9.3	12.9	35	2.83	1.13	29.9	20.8	4.19	5.2	110	41.5	49	490	300	0	0	0	0	0	0	0
0	51	1	19.22	0	0	0	0	0	0	0	0	0	0	158.3	13.1	26.6	4.16	1.14	399.5	191.4	4.1	5.59	262	39.1	47	310	400	0	0	0	0	1	0	0
0	51	1	19.53	0	0	0	0	0	0	0	1	0	0	9.36	10.6	33.3	3.29	0.96	16	20	4.07	3.84	269	38.9	46	210	100	0	0	0	0	0	0	0
0	49	1	23.83	0	0	0	0	0	0	0	0	0	0	76.98	11.3	33.1	3.35	1.02	114	61	4.36	4.5	208	38.1	51	310	800	0	0	0	0	0	0	0
0	57	0	24.49	1	0	0	0	0	0	0	0	0	0	10.69	11.7	32	4.86	1.05	12	14	4.2	5.62	229	35.6	65	690	4000	1	0	0	0	1	0	0
0	65	0	23.44	0	0	0	0	0	0	0	0	0	0	6.43	11.9	35.6	4.98	1.07	21	18	4.21	9.21	279	34.2	65	490	800	1	0	0	0	0	0	0
0	44	0	22.49	0	0	0	0	0	0	0	1	1	0	150.3	10.6	34.3	4.14	0.96	199	95	4.29	5.87	201	38	58	240	100	0	0	0	0	0	0	0
0	55	1	26.84	0	0	0	0	0	0	0	0	0	0	35.18	10.6	33.5	3.04	0.96	125	40	3.29	2.13	108	36.7	46	510	2500	1	0	0	0	0	0	0
0	62	0	26.17	0	0	0	0	0	0	0	0	0	0	24.43	11.1	35.3	3.29	1	15	36	4.16	8.43	333	40.7	51	390	600	0	0	0	0	0	0	0
0	64	1	23.11	0	0	0	0	0	0	0	0	0	0	12.74	11.4	26.9	3.35	1.03	110	72	4.07	3.03	196	38.8	45	480	1300	1	1	1	0	0	0	0
0	66	0	25.95	1	1	0	0	0	0	1	0	0	1	18.57	12.5	36.1	3.22	1.12	25	25	4.93	7.3	247	38.6	55	600	500	1	0	0	0	0	0	0
0	54	1	41.86	1	1	0	0	0	0	0	0	0	0	134.7	11.7	28.2	3.64	1.05	211.1	102.1	4.02	4.5	208	42.8	52	240	200	0	0	0	0	0	0	0
0	62	0	19.53	0	0	0	0	0	0	0	0	1	0	128.6	9.8	29.2	3.22	0.88	90.2	57.2	4.53	6.3	150	36	69	240	100	0	1	1	0	0	0	0
0	62	0	23.67	1	0	1	0	0	0	0	0	0	1	40.2	11.2	32.7	3.49	1.01	385	186	4.64	5.59	281	42.1	55	430	1000	1	1	1	0	0	0	0
0	54	1	23.73	0	0	0	0	0	0	0	0	0	0	37.72	11	30.9	4.05	0.99	57	30	3.8	9.24	306	42.2	43	300	100	0	0	0	0	0	0	0
0	61	0	22.88	0	0	0	1	0	0	0	0	0	0	53.85	12.5	33.5	3.22	1.12	323	137	5.16	7.32	195	48.4	67	410	300	0	0	0	0	0	0	0
0	59	1	26.95	0	0	0	0	0	0	0	0	0	0	211	10.7	29.9	2.63	0.96	282.9	201.8	3.92	5.3	175	42.2	70	370	400	0	0	0	0	0	0	0
0	55	0	25.86	1	0	1	0	0	0	0	0	1	0	9.49	10.9	31.3	2.98	0.98	27	15	4.65	5.99	201	41	61	360	400	0	0	0	0	0	0	0
0	62	0	22.49	0	0	0	0	0	0	0	1	1	0	42.13	12.6	32.3	2.58	1.13	72	49	4.21	6.16	211	39.2	78	360	200	0	0	0	0	0	0	0
0	52	0	25.14	0	0	0	0	0	0	0	0	0	0	93.59	12.5	33.6	2.73	1.1	146	108	3.74	3.95	294	40.4	61	360	2500	1	0	0	0	0	0	0
0	55	0	27.78	0	0	0	0	0	0	0	1	1	0	151.19	11.5	32	4.94	1.01	224	124	3.93	6.18	254	35.1	54	272	400	1	0	0	0	0	0	0
0	66	0	23.46	1	1	0	0	0	0	0	0	0	0	10.54	11	30.8	3.56	0.99	36	20	4.52	6.78	118	40.2	68	355	5000	1	0	0	0	0	0	0
0	36	0	26.26	0	1	0	0	0	0	0	1	1	0	11.69	11.6	29.4	2.41	1.04	18	13	4.27	4.88	138	37.8	53	600	600	1	1	0	0	0	0	0
0	59	1	19.81	0	0	0	0	0	0	0	0	0	0	9.3	11.3	36.4	3.29	1.02	9	17	4.24	4.68	232	44.3	57	330	200	0	0	0	0	0	0	0
0	57	1	28.73	0	0	0	0	0	0	0	0	0	0	22.52	10.9	38.4	3.26	0.96	32	22	3.67	8.19	334	39.5	41	350	300	0	0	0	0	0	0	0
0	57	0	25.25	1	1	0	0	0	0	0	0	0	0	51.9	10.8	38.7	3.35	0.97	159	72	5.02	5.16	282	36.3	46	270	200	0	0	0	0	0	0	0
0	57	0	15.57	1	0	0	0	0	1	0	1	1	0	14.14	12.6	33.3	1.92	1.13	12	13	3.89	8.07	262	40	49	355	500	1	0	0	0	0	0	0
0	66	1	26.56	0	0	0	0	0	0	0	0	0	1	66.5	10.9	28.7	3.87	0.98	179.5	93.4	3.74	6.77	327	42.5	54	330	200	0	0	0	0	0	0	0
0	54	0	23.85	0	0	0	0	0	0	0	0	0	0	5.01	12.4	26.1	4.23	1.12	8	11	2.78	16.66	493	27.6	52	440	300	1	1	0	0	0	0	0
0	55	0	22.86	0	0	0	0	0	0	0	0	0	1	51.87	10.9	27.7	2.78	0.96	93	55	4.81	6.76	280	42.4	71	446	200	1	0	0	0	0	0	0
0	65	0	27.34	0	0	1	0	0	0	0	0	0	0	14.86	10.7	35.3	3.79	0.96	418	114	4.46	7.01	236	35.5	63	240	200	0	0	0	0	0	1	0
0	70	1	33.25	0	1	0	0	0	0	0	0	0	1	72.16	11.8	34	3.29	1.06	56	48	3.55	9.7	305	29.9	45	460	400	1	0	0	0	0	0	0
0	33	0	24.17	1	0	0	0	0	0	1	0	0	0	3.78	12.8	28.4	3.81	1.12	14	17	4.74	5.5	243	38.5	107	320	400	0	0	0	0	0	0	0
0	36	0	26.45	1	0	0	0	0	0	0	0	0	0	27.1	10.5	31.5	3.16	0.95	76.2	35	4.02	10.3	307	39.1	67	345	300	1	0	0	0	0	0	0
0	50	1	19.98	0	0	0	0	0	0	0	0	0	0	103.21	12.4	30	3	1.09	440	225	3.86	5.23	243	40.1	50	210	50	0	0	0	0	0	0	0
0	84	1	26.3	0	0	0	0	0	0	0	1	0	0	25.1	14.1	36.2	2.32	1.24	59.4	41.3	3.92	5.29	209	35.1	87	296	100	1	0	0	0	0	0	0
0	39	0	25.95	0	0	0	0	0	0	0	1	1	0	11.2	10.8	28.8	1.99	0.95	104.5	48	4.54	4.7	136	43	67	340	100	0	1	0	0	0	0	0
0	45	1	28.08	0	1	0	0	0	0	0	0	0	1	162.1	10.3	31	2.93	0.93	48	21	3.44	4.6	276	34.7	62	350	500	1	0	0	0	0	0	0
0	59	0	24.22	1	0	0	0	0	0	0	0	1	0	72.3	11.7	35.1	3.89	1.03	192.6	92.7	4.55	8.12	262	41.8	67	280	100	0	0	0	0	1	0	0
0	45	1	19.18	1	1	0	0	0	0	1	0	0	1	52.71	11.4	30.1	3.51	1	17	21	3.3	4.27	155	36.4	53	300	100	1	0	0	0	0	0	0
0	69	0	26.63	1	0	1	0	0	0	0	0	0	0	74.3	11	35.8	3.19	0.96	83.6	53.5	4.17	10.4	113	34.9	92	300	100	1	1	0	0	0	0	0
0	63	0	28.28	0	0	0	0	0	0	0	0	0	0	21.8	11	29.8	4.42	0.96	60.1	32.8	3.81	5.43	318	37.9	74	515	200	0	0	0	0	0	0	0
0	31	0	21.72	0	0	0	0	0	0	0	0	1	1	21.8	12.8	32.2	2.7	1.15	37.5	29.9	4.61	5.6	146	41.5	82	343	400	0	0	0	0	0	0	0
0	60	0	27.54	0	0	0	0	0	0	1	1	0	0	12.48	11.7	29.5	2.56	1.03	18	18	4.63	6.21	158	45.3	83	390	1200	1	1	0	0	0	0	0
0	74	0	25.56	0	0	0	0	0	0	0	0	0	0	71.54	11.5	34.3	1.88	1.01	81	71	4.33	7.83	202	34.7	68	210	50	0	0	0	0	0	0	0
0	69	0	21.38	0	1	0	0	0	0	0	0	0	0	19.6	11.7	29.1	2.58	1.05	18.4	13.9	4.65	6.4	214	39.1	69	420	500	1	0	0	0	0	0	0
0	68	0	25.35	0	0	0	0	0	0	0	0	0	1	151	12.1	26.8	3.66	1.09	120.1	91.4	3.64	6.56	208	40.5	52	580	800	1	0	0	0	0	0	0
0	55	0	28.08	0	0	0	0	0	0	1	0	0	0	177.03	10.9	29.8	3.69	0.98	235	82	4.15	7.45	200	33.4	52	480	1000	1	0	0	0	0	0	0
0	71	0	19.49	0	0	0	0	0	0	0	1	1	1	82.88	11.3	27.2	2.89	1.02	145	80	4.06	8.83	282	39.3	96	180	400	1	0	0	0	1	0	0
0	59	0	24.22	0	0	0	0	0	0	0	0	0	0	5.84	12.7	31	2.05	1.14	16	17	4.57	5.9	184	39.7	51	385	300	1	1	0	0	0	0	0
0	79	0	27.78	0	0	0	0	0	0	1	0	0	0	18.8	11.9	28.1	3.31	1.07	73.7	64.2	3.41	6.9	175	30.8	61	340	1000	1	0	0	0	0	0	0
0	41	0	26.83	1	0	0	0	0	0	0	1	1	1	281.65	13.4	35.3	3.55	1.21	129	112	3.97	9.58	368	47.4	72	310	300	1	0	0	0	0	0	0
0	57	0	22.14	0	0	0	0	0	0	0	0	0	1	22.41	11.9	37.2	4.95	1.07	23	23	3.5	12.16	285	40.2	89	430	200	1	0	0	0	0	0	0
0	73	1	16.22	0	0	0	0	0	1	0	0	0	1	7.7	11.6	28.2	3.31	1.05	12.5	20.4	3.6	2.8	175	34.5	58	450	300	1	0	0	0	0	0	0
0	65	0	23.67	1	0	0	0	0	0	0	1	1	0	7.4	11.9	35.7	3.85	1.07	35.8	30.7	4.14	3.8	105	36.4	57	360	50	0	0	0	0	0	0	0
0	33	0	19.49	0	0	0	0	1	0	0	1	0	0	30.94	11.9	28.9	2.67	1.04	56	63	2.71	3.29	138	35.8	55	301	2000	1	0	0	0	0	0	0
0	68	1	24.56	1	1	0	0	0	0	0	0	0	1	118.1	10.9	28.9	3.41	0.98	139.3	62.3	4.23	10.19	271	43	57	180	100	0	0	0	0	0	0	0
0	61	1	25.39	0	0	0	0	0	0	0	0	0	0	5.8	12.7	26.2	2.7	1.14	11	13	3.68	4	190	38	55	310	200	0	0	0	0	0	0	0
0	32	0	24.21	1	0	0	0	0	0	0	0	0	0	69.89	11.4	31.3	3.23	1.03	490	300	3.53	5.36	199	35.8	62	345	400	1	0	0	0	1	1	0
0	68	0	17.31	1	0	1	0	0	0	0	1	1	0	20.2	12.8	41	6.57	1.15	29.8	23.1	2.41	5.8	232	41.3	66	325	100	0	0	0	0	0	0	0
0	75	1	29.14	0	0	0	0	0	0	0	0	0	0	56.7	10.9	31.4	2.7	0.98	470.5	427.3	3.79	3.2	177	41.4	53	275	100	1	1	0	0	0	0	0
0	26	1	28.91	0	0	0	0	0	0	0	0	0	0	30.58	13.4	29.5	4.83	1.21	533	462	4.16	8.6	231	34.7	80	260	200	0	0	0	0	0	0	0
0	68	0	23.03	0	0	0	0	0	0	0	0	0	0	44.89	13	31.7	3.52	1.14	527	544	4.33	4.7	189	39.8	59	600	5600	1	0	0	0	0	0	0
0	73	0	27.55	0	0	0	0	0	0	0	1	0	0	170.38	11	28.1	4.08	0.99	210	140	3.59	7.41	226	31.4	54	350	200	1	0	0	0	0	0	0
0	23	1	23.83	0	0	0	0	0	0	0	0	0	0	167.5	11.1	36.4	4.33	1	424.4	194.2	3.44	5.3	170	38.1	61	425	2000	1	0	0	0	0	0	0
0	49	1	27.73	0	0	0	0	0	0	0	0	0	0	17.9	10.7	30	3.97	0.96	168.4	85.7	3.78	5.1	230	37.2	67	270	50	0	1	0	0	0	0	0
0	27	1	22.27	0	0	0	0	0	0	0	0	0	0	5.5	11.8	34	4.32	1.06	12.7	16.5	4.06	4.8	299	45.9	56	360	50	0	0	0	0	0	0	0
0	56	0	21.22	0	0	0	0	0	0	0	0	1	1	44.4	11.4	27.9	3.66	1.03	123.8	61.2	3.55	3.6	262	37.3	47	250	100	0	0	0	0	0	0	0
0	23	0	24.06	0	1	0	0	0	0	0	0	0	1	115.44	10.9	30.2	3.55	30.2	77	92	3.8	6.4	224	30.2	55	450	400	0	0	0	0	1	0	0
0	63	0	23.84	1	1	0	0	0	0	0	0	0	0	7.7	11.4	32.4	2.83	1	10.8	9.1	3.38	3.9	141	38.3	71	620	5000	1	0	0	0	0	0	0
0	64	0	27.68	0	0	0	0	0	0	0	0	0	0	184.5	12.3	27.2	3.42	1.11	241.4	124.1	4.32	7.4	199	32.7	61	560	600	1	0	0	0	0	0	0
0	63	0	20.7	0	0	0	0	0	0	0	0	0	0	27.5	11.2	28.4	2.52	1.01	30.1	18.6	4.3	5.5	153	44	65	510	300	0	0	0	0	0	0	0
0	51	0	26.77	0	0	0	0	0	0	0	0	0	0	34.21	11.9	29.3	3.61	1.07	62	47	3.58	4.02	342	36.1	60	300	100	1	0	0	0	0	0	0
0	60	1	24.39	1	0	0	0	0	0	1	0	0	0	26.3	10.8	28.2	3.38	0.97	47.7	85.1	4.14	4.3	199	44	53	390	50	0	0	0	0	0	0	0
0	68	0	30.42	1	0	1	0	0	0	0	1	0	0	95.6	12.6	49.3	2.76	1.14	45.5	81.5	4.75	5	170	36.9	83	430	200	0	0	0	0	0	0	0
0	37	1	24.03	0	0	0	0	0	0	0	0	0	0	5.17	13.8	35.5	3.17	1.24	64	61	3.91	4.47	250	37.8	42	420	100	0	0	0	0	0	0	0
0	64	1	21.64	0	0	0	0	0	0	0	0	0	0	8.8	11.7	30	3	1.05	14.4	14.4	4.5	7.83	277	44.2	50	270	20	0	1	0	0	0	0	0
0	68	0	17.96	0	0	0	0	0	0	0	0	0	0	261.6	11.2	33.3	3.97	1.01	141	132.8	4.43	16.7	307	35.2	90	300	100	0	0	0	0	0	0	0
0	67	1	16.65	0	0	0	0	0	0	0	0	0	1	12.29	12.5	28.5	3.55	1.12	43	19	3.88	5.2	365	34.4	53	320	500	1	0	0	0	0	0	0
0	41	0	26.57	1	0	0	0	0	0	0	0	0	0	64.86	12	32.4	3.92	1.08	49	23	4.02	6.84	239	37.7	60	330	400	0	1	0	0	0	0	0
0	61	0	25	0	0	0	0	0	0	0	0	0	1	184.2	13.6	31.5	3.58	1.22	132.7	93.9	3.72	5.36	215	39.8	85	320	50	0	0	0	0	0	0	0
0	54	1	23.88	1	1	0	0	0	0	0	0	0	1	50.09	12.1	30.6	4.27	1.09	57	44	3.6	6.25	420	34.1	48	365	300	0	0	0	0	0	0	0
0	60	0	27.36	0	0	0	0	0	0	0	0	1	1	104.5	9.8	34.2	3.37	0.86	238.2	107.2	4.62	4.94	184	39	60	420	800	0	0	0	0	0	0	0
0	61	0	22.49	0	0	0	0	0	0	0	0	0	0	297.23	11.3	28.8	4.47	1.02	202	133	4.07	6.25	416	28.4	59	240	100	0	0	0	0	0	0	0
0	50	0	29.76	0	0	0	1	0	0	0	0	1	0	6.79	11.9	29.5	3.44	1.07	49	34	4.94	6.92	212	37.7	84	740	3500	1	1	0	0	1	0	0
0	61	0	25.66	1	1	0	0	0	0	0	0	0	0	16.64	12.3	33.6	4.35	1.11	98.8	55.5	3.79	8.3	150	36.5	62	340	200	0	0	0	0	0	0	0
0	66	0	23.03	1	1	0	0	0	0	0	0	0	0	4.6	11.8	26.3	4.26	1.03	20.4	18.5	3.87	6.27	225	33.1	71	470	200	1	0	0	0	0	0	0
0	54	1	19.57	0	0	0	0	0	0	0	0	0	0	85.1	10.2	31.8	3.17	0.92	198.6	118.4	4.41	5.1	218	41.6	52	240	100	0	0	0	0	0	0	0
0	53	1	21.48	0	1	0	0	0	0	1	0	0	0	13.63	12.4	25.3	3	1.12	13	9	4.54	6.65	181	40.2	40	330	100	0	0	0	0	0	0	0
0	49	0	24.74	1	1	0	0	0	0	0	0	0	0	46.88	11.2	25.5	3.73	1.01	46	31	3.35	4.9	192	31.9	53	300	400	1	0	0	0	0	0	0
0	63	1	30	1	0	0	0	0	0	0	0	0	0	16.3	11.2	31.1	3.93	1.01	69.5	60.3	4.2	8.3	380	42.4	58	240	100	0	0	0	0	1	0	0
0	63	0	24.49	1	0	0	0	0	0	0	1	0	1	304.5	12.6	33.3	4	1.13	144.3	71.2	4.42	10.71	230	34	82	350	1100	1	0	0	0	0	0	0
0	57	0	23.15	0	1	0	0	0	0	0	1	1	0	7.8	12	31.4	3	1.08	9.3	17.6	3.15	3.7	224	34.5	53	290	200	1	0	0	0	0	0	0
0	61	0	24.16	1	1	1	0	0	0	0	1	1	1	119.95	10.8	30.6	3.85	0.97	117	54	4.26	8.8	285	35.1	72	275	200	0	0	0	0	0	0	0
0	60	1	24.24	1	0	0	0	0	0	0	0	0	1	91.93	10.4	28.2	3.05	0.94	54	56	3.46	4.9	189	37.6	46	455	300	0	0	0	0	0	0	0
0	53	0	21.55	0	0	0	0	0	0	0	1	1	0	14.09	12.9	32.2	4.17	1.16	30	21	3.61	6.6	263	34.5	70	280	200	1	0	0	0	0	0	0
0	57	1	23.71	0	0	0	0	0	1	0	0	0	0	115.2	13.1	29.5	3.4	1.18	78	59.1	4.06	9.2	336	40.4	64.5	540	400	1	0	0	0	0	0	0
0	41	0	24.22	0	0	0	0	0	0	0	0	0	1	65.85	10.9	34.4	3.05	0.98	248	87	4.32	6.3	222	38.9	57	420	200	0	0	0	0	0	0	0
0	44	1	22.31	0	0	0	0	0	0	0	0	0	0	153.8	11.8	30.6	2.25	1.06	180.1	173.3	3.53	3.6	82	36.1	53	450	1200	1	0	0	0	0	0	0
0	71	0	25.65	1	0	0	0	0	0	1	0	0	1	88.62	12.7	28.7	3.66	1.14	42	41	5.3	6.1	141	29.6	84	325	100	1	0	0	0	0	0	0
0	65	1	21.48	1	0	0	0	0	0	0	0	0	1	133.9	11.5	28	2.93	1.04	152	132.6	3.55	6.66	277	33.7	42	280	300	0	0	0	0	0	0	0
0	52	1	15.4	1	0	0	0	0	0	1	0	0	1	3.1	12.2	30.9	3.45	1.1	45.4	13.8	4.7	4.7	137	33.4	47	450	200	0	0	0	0	1	0	0
0	67	1	24.03	1	1	0	0	0	0	0	0	0	0	44.3	11.8	30.1	3.89	1.06	103.4	145.7	3.32	9.8	286	36.9	77	305	400	1	0	1	0	0	0	0
0	47	0	27.14	0	0	0	0	0	0	0	1	0	1	93.97	12.6	31.8	3.96	1.13	70	41	3.63	5.41	325	34	77	383	400	1	0	0	0	0	0	0
0	70	0	23.12	0	0	0	0	0	0	0	0	0	1	69.3	11.6	25.7	3.51	1.05	102.7	42.7	4.33	6.5	208	38.4	43	323	200	0	1	0	0	0	0	0
0	72	1	23.11	0	0	0	0	0	0	1	0	0	1	74.3	12	27.8	3.27	1.08	46.4	32.2	3.02	4.1	229	35.1	52	335	200	0	0	0	0	0	0	0
0	62	1	31.64	1	0	0	0	0	0	0	0	0	1	76.9	11.7	31.1	3.15	1.05	80.1	79	4.26	6.78	341	40.5	53	390	1200	1	0	0	0	0	0	0
0	28	0	23.15	0	0	0	0	0	0	0	0	0	1	103.8	12.9	37	3.1	1.16	135	77.7	4.43	6.8	240	38.1	61	415	350	0	0	0	0	0	0	0
0	65	0	31.35	1	0	0	0	0	0	0	0	0	1	67.7	11.4	29.2	3.73	1.03	84.5	45.2	4.26	6.8	250	39.9	82	370	800	1	0	0	0	0	0	0
0	68	1	21.49	1	0	0	0	0	0	0	0	0	1	93.43	11.8	29.3	3.22	1.06	61	48	4.15	7.58	240	37.9	43	342	300	1	0	0	0	0	0	0
0	71	0	26.67	1	0	0	0	0	0	0	1	0	0	21.85	11.3	28.3	2.94	1.02	44	20	5.16	4.84	269	40.7	81	300	300	1	1	1	0	0	0	0
0	73	0	20.72	1	0	0	0	0	0	0	0	0	0	23.55	11.2	27.8	4.08	1.01	162	142	4.07	7.7	363	34.5	63	225	100	0	0	0	0	0	0	0
0	36	0	30.74	0	0	0	0	0	0	0	0	0	0	7.6	11	29.5	4.41	0.99	11.9	16.2	4.24	5.1	217	42.7	77	320	200	0	0	0	0	0	0	0
0	68	0	24.22	0	0	0	0	0	0	0	0	0	1	24.2	12.7	30.1	4.37	1.15	69.5	37.7	3.65	6.1	330	42.1	69	537	500	1	0	0	0	0	0	0
0	49	0	25.82	1	0	0	0	0	0	0	0	0	0	47.79	11.4	30.5	3.81	1.03	122	95	4.08	6.5	371	35.5	50	375	200	0	1	0	0	0	0	0
0	62	1	26.22	0	1	0	0	0	0	1	0	0	0	65.2	10.2	26.2	3.08	0.92	177.4	123.1	3.61	4.1	396	42.4	51	425	300	1	0	0	0	0	0	0
0	56	1	21.33	0	0	1	0	0	0	0	0	0	0	10.08	11.2	28.5	2.7	1.01	31	34	3.88	5.44	165	40.8	49	130	50	0	0	0	0	0	0	0
0	59	1	26.64	0	0	0	0	0	0	0	0	0	0	69.18	11.8	35.2	5.64	1.06	116	66	3.58	7.38	256	37	51	380	400	1	0	0	0	0	0	0
0	47	1	24.61	0	0	0	0	0	0	0	0	0	1	69.31	11	31.3	3.13	0.99	81	42	4.13	5.37	267	39.2	64	200	400	0	0	0	0	0	0	0
0	54	0	26.3	1	0	0	0	0	0	0	1	1	1	28.23	12.9	31.9	4.95	1.16	30	22	3.99	9.16	326	40.4	53	310	200	0	0	0	0	0	0	0
0	73	1	24.97	0	0	0	1	0	0	0	0	0	0	11.02	11	28.8	2.43	0.99	17	17	4.12	5.51	330	41.1	57	503	3500	1	0	1	0	0	0	0
0	61	0	25.34	1	0	0	0	0	0	0	0	0	1	40.69	10.8	26.5	3.67	0.97	63	29	4.18	5.09	267	38	50	415	1000	1	1	0	0	0	0	0
0	63	1	26.64	0	0	0	0	0	0	1	0	0	1	57.11	12.1	28	4.5	1.09	119	47	2.69	4.56	231	30.2	58	345	100	1	0	0	0	0	0	0
0	56	1	22.66	1	0	0	0	0	0	1	0	0	1	56.82	10.5	28.5	4.37	0.97	72	43	4.69	6.8	314	41.9	67	370	200	1	0	1	0	0	0	0
0	54	0	19.36	0	0	0	0	0	0	0	1	1	0	12.6	11.2	31.1	2.57	1.01	9.5	12.4	4.37	5.8	207	42.5	64	275	400	0	0	1	0	0	0	0
0	43	0	20.72	0	0	0	0	0	0	1	1	0	1	19.37	11.1	32.7	2.66	1	34	22	4.06	5.55	158	42.1	55	320	800	1	0	0	0	0	0	0
0	58	0	22.53	1	0	0	0	0	0	0	0	0	1	139.7	11.7	31.4	3.67	1.05	195.8	146.5	4.03	5.6	247	39.7	76	225	100	0	0	1	0	0	0	0
0	44	0	21.8	0	0	0	0	0	0	0	0	0	0	14.3	11.4	29.3	2.27	1.03	21.6	19.9	4.6	7.9	173	45.8	66	400	200	1	0	1	0	0	0	0
0	63	0	24.09	0	0	0	0	0	0	0	0	0	0	14.19	11.5	30.5	2.42	1.04	10	15	4.11	5.4	263	38.4	74	315	300	0	0	0	0	0	0	0
0	60	0	20.41	0	0	0	0	0	0	0	0	0	1	121.41	13.8	32.5	2.88	1.25	36	17	3.57	9.44	269	30	44	465	800	1	0	0	0	0	0	0
0	60	0	24.06	1	1	0	0	0	0	0	1	1	0	57.65	9.8	30.3	3.32	0.86	475	418	3.78	4.59	242	37.1	66	435	500	0	0	0	0	1	0	0
0	70	1	16.16	1	1	0	0	0	0	0	0	0	1	58.08	11.7	29.9	2.84	1.05	113	82	3.55	6.42	455	40.1	45	295	300	1	0	0	0	0	0	0
0	40	0	24.34	0	0	0	0	0	0	0	1	1	1	105.93	12.1	30.5	3.24	1.09	69	63	4.73	5.6	162	38.5	64	235	200	0	0	0	0	0	0	0
0	71	0	26.23	0	0	0	0	0	0	0	1	1	1	107.07	11.1	27.2	3.17	1	151	51	4.49	7.47	185	41.1	57	450	3000	1	0	0	0	0	0	0
0	51	0	24.62	0	0	0	0	0	0	0	1	1	1	14.26	10.9	28.8	2.91	0.81	43	31	4.52	6.68	362	43	66	465	900	1	0	0	0	1	0	0
0	74	1	28.1	1	0	0	0	0	0	0	1	0	1	119.4	10.7	30.3	2.93	0.96	43.3	53.9	4.2	7.3	247	39.4	58	499	200	0	0	0	0	0	0	0
0	76	0	20.05	1	1	0	0	0	0	0	1	1	0	181.93	13.3	36.1	3.36	1.2	272	173	4.07	6.86	228	34.8	63	365	200	1	0	0	0	0	0	0
0	56	0	25.88	1	1	1	1	1	1	0	1	1	0	8.9	10.4	30.1	3.16	0.94	9.9	13.2	4.46	5.9	148	44.3	71	340	200	0	0	0	0	0	0	0
0	58	1	24.35	1	1	0	0	0	0	0	0	0	0	1.7	12.7	41.3	4.12	1.15	5.4	9.3	4.3	7.3	464	38	54	510	300	1	1	0	0	0	0	0
0	56	1	30.48	0	0	0	0	0	1	0	0	0	0	12	11.5	31	4.12	1.04	7.7	16.1	3.14	4.9	236	36	56	480	2000	1	0	1	1	0	0	0
0	35	1	23.44	0	0	0	0	0	0	0	0	0	0	6.56	12.9	32.4	3.64	1.16	139	141	4.31	6.3	379	37.5	65	470	300	0	0	0	0	0	0	0
0	59	0	25.47	0	0	1	0	0	0	0	0	0	0	6.3	12.4	29.1	4.08	1.12	8.9	14.3	4.05	9	223	42.2	93	484	100	0	0	0	0	0	0	0
0	55	1	23.05	0	0	0	0	0	0	1	0	0	0	17.62	12.2	30.1	2.58	1.1	20	25	3.8	4.57	314	35.7	62	220	50	0	0	0	0	1	0	0
0	70	0	22.86	0	1	0	0	0	0	0	0	0	0	10.38	11.5	25.8	2.94	1.04	9	15	4.25	6.41	177	39.6	72	300	200	1	0	0	0	0	0	0
0	69	0	21.47	0	0	0	0	0	1	1	1	1	0	8.9	12.5	30.6	3.19	1.1	40.9	45.1	3.43	4.54	234	35.3	67	490	200	0	0	0	0	0	0	0
0	67	0	33.95	1	0	0	1	1	0	1	0	0	1	60.8	13.3	28.4	2.7	1.2	44.1	43.5	3.81	5.5	225	34.8	50	535	500	0	0	0	0	0	0	0
0	50	1	24.22	0	0	0	0	0	0	0	0	0	0	202.57	10.9	28.3	3.61	0.98	34	153	3.69	6.9	256	37.8	45	420	2500	1	0	0	0	0	0	0
0	49	0	20.06	0	0	0	0	0	0	0	1	0	0	11.2	13.7	29.3	2.73	1.24	7	12	4.3	5.19	51	38.3	68	286	400	1	0	0	0	0	0	0
0	55	0	26.26	0	0	0	0	0	0	0	1	1	0	70.95	10.6	29.8	4.79	0.95	206	99	4.16	9.4	241	39.7	77	440	200	0	1	1	0	0	0	0
0	48	0	26.12	0	0	0	0	0	1	0	1	0	1	56.9	11.7	29.1	3.51	1.03	135.8	33.5	4.83	4.11	195	42.8	76	390	1500	1	0	0	0	0	0	0
0	64	1	28.8	0	0	0	0	0	0	0	0	0	0	5.46	11.4	31.1	3.32	1	13	15	4.07	4.7	176	38.8	58	475	200	1	0	0	0	0	0	0
0	72	0	29.04	1	0	0	0	0	0	1	0	0	0	21.06	11.2	26.4	2.7	1.01	24	24	5.51	5.17	212	39.2	90	360	300	1	0	0	0	0	0	0
0	72	0	23.15	1	1	0	0	0	0	0	0	1	1	66.88	11.2	27.3	3.81	1.01	65	72	3.07	5.89	294	30.8	55	295	600	1	0	0	0	0	0	0
0	56	0	23.53	0	1	0	0	0	0	0	1	1	0	7.4	13.4	33.4	3.89	1.21	32.7	20.4	5.45	5.4	177	44.9	64	360	3000	1	0	0	0	0	0	0
0	64	0	22.41	0	0	0	0	0	0	0	0	1	1	56.78	11.1	31.2	2.98	1	53	38	3.71	7.5	137	33.3	92	340	600	0	0	0	0	0	0	0
0	39	1	20.58	0	1	0	0	0	0	0	0	0	1	8.23	11.6	26.2	4.3	1.05	18	23	4.28	4.65	369	33.9	51	320	200	0	0	0	0	0	0	0
0	44	1	25.39	0	0	0	0	0	0	1	0	0	0	86.9	13.4	25.4	3.96	1.21	51.6	45.1	3.33	5	373	37.4	45	390	400	1	0	0	0	0	0	0
0	56	0	19.81	1	0	0	1	0	0	0	0	1	1	135.8	10.4	28.5	3.58	0.91	59.3	36.7	4.81	6.52	219	33.6	48	480	2000	1	0	0	0	0	0	0
0	62	0	23.32	1	1	0	0	0	0	0	1	1	0	9.6	10.7	30.8	3.06	0.96	19.2	18.3	3.72	4.1	209	42.9	70	495	500	0	0	0	0	0	0	0
0	52	0	26.81	1	1	0	0	0	0	0	1	1	0	13.1	11	31	4.69	0.99	8.8	14.5	3.83	4.6	204	44.5	75	420	300	0	0	0	0	0	0	0
0	50	0	18.07	0	0	0	0	0	1	1	1	1	0	10.07	12.2	32.3	2.59	1.1	12	13	4.38	6.32	218	39.7	60	300	600	1	0	0	0	0	0	0
0	73	0	22.68	1	0	0	0	0	0	0	1	0	1	118.02	10.8	30.6	2.46	0.97	62	35	3.04	6.52	263	34	56	380	200	1	0	0	0	0	0	0
0	50	0	19.6	0	1	0	0	0	0	0	0	0	0	105.38	9.5	34.8	3.26	0.85	263	113	4.47	6.21	176	37.2	53	270	100	0	0	0	0	0	0	0
0	74	0	21.67	0	0	0	0	0	0	0	1	1	1	48.92	11.7	32.8	3.13	1.05	90	39	3.03	7.68	325	37.8	81	240	100	0	0	0	0	0	0	0
0	65	1	28.13	0	0	0	0	0	0	0	0	0	1	52.6	9.6	29.7	3.44	0.85	83.5	60.5	3.46	5.2	191	32.9	55	520	300	0	0	0	0	0	1	0
0	31	1	26.96	0	0	0	0	0	0	1	0	0	0	66.32	11.1	38.4	3.74	1	217	144	4.13	4.96	17411	36.4	40	280	550	0	1	0	0	0	0	0
0	50	1	21.48	0	1	0	0	0	0	1	0	0	0	5.6	11.1	29.2	3.19	1	27.2	12.3	3.47	5.8	285	38.6	39	480	100	1	0	1	0	0	0	0
0	41	1	36.29	0	0	0	0	0	0	0	0	0	0	5	10.5	33	2.78	0.92	21.3	17.4	4.57	6.13	246	39.9	73	430	600	0	0	0	0	0	0	1
0	33	0	26.12	0	0	0	0	0	0	0	0	0	0	68.4	11.7	38.1	2.54	1.05	37.6	21.4	4.28	6.57	241	42.6	69	420	800	1	0	0	0	0	0	0
0	64	0	19.53	0	0	0	0	0	0	0	0	0	1	192.4	11.2	31.7	3.8	1.01	51.2	24.1	2.88	5	240	38.5	77	240	100	1	0	0	0	0	0	0
0	70	0	20.96	0	0	0	0	0	0	0	0	0	0	7.42	10.7	30.5	2.04	0.96	8	15	3.86	5.37	177	34.4	64	190	100	0	0	0	0	0	0	0
0	52	0	26.23	1	0	0	0	0	0	0	1	0	0	20.6	10.5	34.8	3.51	0.95	49.1	32.4	4.12	5.37	331	41.7	94	315	100	0	0	0	0	0	0	0
0	59	0	30.44	1	1	0	0	0	0	0	0	0	0	11.3	11.9	33.5	3.64	1.07	14.4	13.2	5.01	4.4	134	38.4	53	500	3500	1	0	0	0	0	0	0
0	34	0	22.99	0	0	0	0	0	0	0	0	1	0	3.7	11.2	30.7	2.92	1.01	6	9	4.13	6.7	269	37.1	45	360	200	1	0	1	0	0	0	0
0	51	0	25.34	0	1	0	0	0	0	1	1	1	1	117.83	9.8	28.5	3.89	0.89	96	40	4.26	5.1	282	39.4	47	320	500	0	0	0	0	0	0	0
0	72	1	26.04	1	1	0	0	0	0	0	0	0	0	2.33	11.4	28.6	3.44	1.03	20	29	3.04	11.25	152	39.4	70	390	400	0	0	0	0	0	0	0
0	54	1	17.02	0	0	0	0	0	0	0	0	0	0	88	14.7	34.4	4.72	1.33	85.5	125.3	3.76	11.48	537	32.3	29	452	400	1	0	0	0	0	0	0
0	45	1	23.44	0	0	0	0	0	0	0	0	0	0	451.5	9.8	34.2	3.5	0.89	39.2	55.2	4.33	8.9	296	26.1	59	290	150	0	0	0	0	0	0	0
0	45	0	29.76	1	0	0	0	0	0	0	0	1	1	184.6	10.4	33.5	3.44	0.94	213	64.2	4.16	7.5	425	40.4	75	330	150	0	1	0	0	0	0	0
0	59	0	27.04	1	0	0	0	0	0	0	0	1	0	270.22	11.3	33.3	3.97	1.02	317	167	4.53	7.29	175	41.3	69	480	3000	1	0	0	0	0	0	0
0	68	0	20.2	0	1	0	0	0	0	0	0	0	1	99.55	11.3	31.5	4.14	1.02	12	28	2.58	5.47	226	40	51	420	600	1	0	0	0	0	0	0
0	69	0	25.26	0	0	0	0	0	0	0	0	0	0	18.28	10.9	28.8	2.81	0.98	39	31	5.18	4.98	223	37.9	69	500	1500	1	0	0	0	0	0	0
0	66	1	18.73	0	0	0	0	0	0	0	0	0	1	237.67	9.7	30.8	3.8	0.88	255	146	4.38	5.92	222	22.3	44	240	100	0	0	0	0	0	0	0
0	69	0	28.34	0	0	0	0	0	0	0	0	0	0	36.5	13.8	30.5	2.77	1.24	17.3	15.4	3.34	6.5	256	42.4	63	290	200	0	0	0	0	0	0	0
0	77	0	21.56	0	0	0	0	0	0	0	0	0	1	58.6	12	31.1	2.41	1.08	30	22.8	3.32	4.41	114	31.7	87	240	100	0	0	0	0	0	0	0
0	58	1	21.88	1	1	0	0	0	0	0	0	0	1	87.9	11	28.3	4.61	0.99	87.1	44.3	3.58	6.8	226	37.6	44	420	700	1	0	0	0	0	0	0
0	33	0	39.84	0	0	1	0	0	0	0	1	1	0	64.34	11	31.1	3.5	0.99	226	113	4.36	6.86	283	41.9	54	390	200	0	0	0	0	0	0	0
0	75	1	25.46	0	0	0	0	0	0	0	0	0	1	14.4	10.5	28.2	3.66	0.95	53.9	22.3	3.95	5.42	251	35	49	530	1200	1	0	0	0	0	0	0
0	61	0	25.47	1	1	0	0	0	1	0	0	1	0	7.45	16	36.9	4.48	1.43	10	12	3.14	6.71	221	26.9	57	840	12000	1	0	0	0	0	0	0
0	69	1	24.61	1	0	0	0	0	0	0	0	0	0	221.4	11.3	29	2.37	1.02	152.3	152.9	4.63	3.63	211	42.7	70	250	200	0	0	0	0	0	0	0
0	68	0	19.18	1	1	1	0	0	1	0	0	0	0	9.44	11.6	31.3	2.91	1.04	20	19	4.5	5.09	119	39.3	55	480	800	1	0	0	0	0	0	0
0	63	1	25.1	0	0	0	0	0	0	0	0	0	1	106.94	11.8	31.7	3.02	1.06	118	112	3.59	6.46	400	39	54	300	500	1	0	0	0	0	0	0
0	61	0	26.3	0	0	1	0	0	0	0	0	0	1	209.24	10.7	34	3.8	0.96	67	55	3.52	6.34	463	35.9	61	270	300	0	0	0	0	0	0	0
0	48	1	26.04	1	0	0	0	0	0	1	0	0	0	3.42	11	29.9	2.81	0.77	10	18	3.42	3.26	294	36	51	320	50	0	1	1	0	0	0	0
0	75	0	28.4	1	0	0	0	0	0	0	0	0	0	112.46	15.7	33.7	3.79	1.4	75	44	2.96	10.53	525	31	78	300	200	0	0	0	0	0	0	0
0	59	0	22.21	0	0	0	0	0	0	0	1	1	0	4.7	12.5	32.3	2.83	1.09	13	13	4.4	6.57	181	44.9	63	360	150	0	0	0	0	0	0	0
0	67	1	25.86	0	0	0	0	0	0	0	0	0	0	24.14	11.3	30.7	3.37	1.02	37	19	4.31	5.38	358	40.7	47	390	200	1	1	0	0	0	0	0
0	63	0	29.4	0	0	0	0	0	0	0	1	1	0	159.2	11.7	30	3.26	1.03	24.5	54	3.33	7.63	321	29.2	84	430	1500	1	1	0	1	0	0	0
0	61	0	24.49	1	1	1	0	0	0	0	0	0	1	230.36	12	30.3	4.14	1.08	481	211	4.21	8.11	109	33.3	60	480	1000	1	0	0	0	0	0	0
0	65	0	23.84	0	1	0	0	0	0	0	0	0	1	118.85	10.4	28.5	4.13	0.91	78	48	4.08	6.1	209	37.8	72	280	200	0	0	0	0	0	0	0
0	64	0	23.84	0	0	0	0	0	0	1	1	0	0	276.02	9.5	31.7	2.81	0.86	36	31	3.68	5.96	214	32.6	71	300	550	1	0	0	0	0	0	0
0	71	0	20.42	0	0	0	0	0	0	0	1	1	1	120.7	13.4	35.8	1.42	1.2	36.1	49.8	3.67	6.03	160	30.4	68	560	500	1	0	0	0	0	0	0
0	75	0	25.51	0	0	0	0	0	0	1	0	1	0	38.22	11.3	31.7	2.04	1.02	136	155	4.01	4.75	192	36.4	71	300	200	0	0	0	0	0	0	0
0	55	1	31.22	1	0	0	0	0	0	0	0	0	1	156.93	11.1	27.7	3.97	1	173	92	3.99	5.5	332	37.2	49	405	400	1	1	0	0	0	0	0
0	51	0	33.14	1	0	0	0	0	0	0	1	1	1	67.51	12.6	42	3.2	1.13	129	114	3.31	6.32	253	44.2	63	290	600	1	0	0	0	0	0	0
0	47	0	27.55	1	0	0	0	0	0	0	0	0	0	54.87	12.1	28.3	3.37	1.09	427	186	4.74	9.3	297	44.9	77	250	300	0	0	1	0	1	0	0
0	66	1	22.58	0	0	0	0	0	0	0	0	0	0	6.5	12.5	23.4	1.33	1.1	14.9	18.7	2.93	3.42	272	40.3	56	270	100	0	0	0	0	0	0	0
0	60	0	25.14	1	1	0	0	0	0	1	0	0	1	15.54	11	33.5	4.32	0.99	29	19	4.1	11.22	487	32.9	88	330	200	1	1	0	0	0	0	0
0	70	1	24.98	0	0	0	0	0	0	0	0	0	0	6	10.2	31.7	3.59	0.92	9.1	13.1	4.2	7.1	410	35.5	62	360	300	0	0	0	0	0	0	0
0	66	1	27.34	1	1	0	0	0	0	0	0	0	0	9.72	10.8	28.8	2.63	0.97	13	14	3.69	4.45	238	37.8	57	330	30	0	0	0	0	0	0	0
0	37	0	16.9	0	0	0	0	0	0	0	1	1	0	6.29	11	1.1	2.2	0.99	32	20	4.3	8.53	210	38.2	52	225	20	0	0	0	0	0	0	0
0	66	0	22.15	0	0	0	0	0	0	0	0	0	0	35.2	11.7	32.8	2.24	1.05	158.6	108.3	4.29	5.89	201	34.9	65	480	1000	0	1	0	0	0	0	0
0	68	1	22.31	0	0	0	0	0	0	0	0	0	0	42.27	11.9	29.6	3.58	1.07	16	23	3.44	4.9	279	31.9	33	300	200	0	0	0	0	0	0	0
0	68	1	21.09	0	1	0	0	0	0	0	0	0	0	81.11	10.2	27.7	3.38	0.92	121	33	4.11	6.44	185	35.9	51	270	600	1	0	0	0	0	0	0
0	70	1	23.11	1	0	0	0	0	0	0	0	0	1	62.08	10.4	34.1	4.32	0.94	110	40	3.73	7.1	350	48.8	44	390	200	1	0	0	0	0	0	0
0	71	0	22.41	0	1	0	0	0	0	0	0	0	1	85.45	11.5	28.7	3.02	1.04	146	30	3.7	8.2	273	40.2	65	270	300	0	0	0	0	0	0	0
0	62	0	22.23	0	0	0	0	0	0	0	0	1	0	8.09	11.5	30.8	4.32	1.04	16	22	3.51	4.57	200	33.9	50	300	200	0	1	1	0	0	0	0
0	55	1	27.56	1	0	0	0	0	0	0	0	0	0	193.2	10.2	29.6	3.07	0.92	59.2	28.9	4.29	3.5	249	38.5	51	390	100	1	0	0	0	0	0	0
0	63	1	26.04	1	1	0	0	0	0	0	0	0	0	12.9	10.8	32.8	3.87	0.97	30.6	24.7	4.05	5.89	255	43.1	66	400	200	1	0	0	0	0	0	0
0	51	0	21.11	0	0	0	0	0	0	0	0	0	1	174.3	10.4	33.1	3.67	0.69	78.4	39.1	3.21	5.11	329	35.8	75	290	300	1	0	0	0	0	0	0
0	71	0	22.6	0	0	0	0	0	0	0	0	0	1	89.25	13.4	33	3.45	1.2	97	100	3.69	5.84	288	31.1	39	300	3000	0	0	0	0	1	0	0
0	49	0	32.45	0	0	0	0	0	0	0	0	0	0	9.5	11.7	25.7	2.91	1.05	24.9	14.8	3.54	3.6	239	38	74	440	2800	1	0	0	0	0	0	0
0	76	1	22.48	1	1	1	0	0	0	0	0	0	0	5.41	10.8	26.7	2.92	0.97	18	24	3.91	6.86	128	37.2	36	220	100	0	0	0	0	1	0	0
0	69	1	23.34	0	1	0	0	0	0	0	0	0	0	120.98	11.1	30.5	3.97	1	191	103	3.79	5.27	228	36.7	36	280	300	0	0	0	0	0	0	0
0	68	1	29.74	1	0	0	0	0	0	0	0	0	0	6.35	10.8	28.8	3.38	0.97	18	26	3.55	6.33	312	30.6	77	290	200	0	0	0	0	0	0	0
0	62	1	28.89	1	0	0	0	0	0	0	0	0	0	96.48	11.1	28.3	3.88	1	237	126	3.87	5.36	250	36.1	46	360	400	1	0	0	0	0	0	0
0	72	1	22.22	1	0	0	0	0	1	0	0	0	0	47.2	11	26.5	2.17	0.99	17.7	22	3.71	5.2	286	43.6	62	350	100	0	0	0	0	0	0	0
0	76	1	26.04	0	0	0	0	0	0	1	0	0	1	100.2	13.2	37.8	2.82	1.19	75	94	3.68	4.78	208	34.9	47	260	200	0	0	0	0	0	0	0
0	58	1	27.34	0	0	0	0	0	0	0	0	0	1	12.6	11.6	26.9	2.2	1.04	41.9	54.2	3.33	9.3	266	37.1	102	240	100	0	1	0	0	0	0	0
0	69	0	27.18	0	0	0	0	0	0	0	0	0	1	18.7	10.6	29.1	4.83	0.96	83.4	42.5	3.77	4.73	278	40.2	56	490	600	1	0	0	0	0	0	0
0	66	1	29.3	1	1	0	0	0	0	0	0	0	1	114.5	11.4	28.9	3.5	1.03	51.8	71.8	3.94	6.33	283	36.4	74	510	2000	1	0	0	0	0	0	0
0	63	1	19.56	1	1	0	0	0	0	0	0	0	0	57.71	10.1	33.5	3.14	0.91	99	31	3.36	6.16	263	37.5	40	260	200	1	0	0	0	0	0	0
0	69	0	21.8	1	0	0	0	0	0	0	0	1	0	57.5	12.2	24.9	3.13	1.1	186.8	2341.1	3	15.9	118	29.3	53	360	150	0	0	0	0	0	0	0
0	65	0	24.57	1	0	1	0	0	0	0	0	0	1	91.8	11	29.1	3.38	0.99	265.1	140.9	4.27	11	182	42	85	300	100	0	0	0	0	0	0	0
0	33	0	21.45	0	0	0	0	0	0	0	0	0	1	71.8	12.5	33.8	4.12	1.12	31.1	22.6	3.37	6.6	291	43.8	93	360	2300	1	0	1	0	0	0	0
0	56	0	26.89	1	0	0	0	0	0	0	0	0	0	36.43	10.1	28	3.02	0.91	209	84	4.06	7.25	317	39.8	38	300	150	0	0	0	0	1	0	0
0	57	0	28.34	1	0	0	0	0	0	0	1	1	0	10.7	12.5	29.1	2.17	1.12	18.4	13.4	3.99	5.4	227	40.4	78	420	300	0	0	0	0	0	0	0
0	48	0	20.83	0	0	0	0	0	0	0	1	1	0	24.1	12.5	33	2.92	1.12	13.5	10.5	3.6	5.5	341	32.5	62	480	300	0	0	0	0	0	0	0
0	49	0	26.99	0	0	0	0	0	0	1	0	0	0	19.5	10.8	38.5	3.59	0.97	304.1	133.5	4.01	6.3	316	39.4	61	300	20	1	0	0	0	0	0	0
0	74	0	25.47	1	0	0	0	0	0	0	0	0	0	6.2	11.3	25.5	3.37	1.02	176.4	97.6	3.95	5.1	232	35.6	72	240	100	0	0	0	0	0	0	0
0	70	1	27.29	1	0	1	0	0	0	0	0	0	1	32.51	11.7	40.8	2.42	1.03	134	69	3.8	6.18	323	40.9	73	280	100	0	0	0	0	0	0	0
0	65	1	24.77	0	0	0	0	0	0	0	0	0	0	16.4	11.7	31	4.79	1.05	37.1	36.5	3.85	5.7	392	40.7	64	240	100	0	0	0	0	0	0	0
0	65	1	23.63	1	0	0	0	0	0	0	0	0	0	144.97	11	32.7	3.25	0.99	111	78	3.79	6	253	41.3	52	540	400	1	0	0	0	0	0	0
0	53	1	28.62	0	0	0	0	0	0	0	0	0	1	101.8	10.1	33	4.29	0.91	42.4	36.5	4.68	4.8	214	40.6	54	600	600	1	0	0	0	1	0	0
0	76	0	22.22	0	0	0	0	0	0	1	1	1	0	13.9	11.9	29.7	3.96	1.07	76.4	45.3	3.13	7.7	152	31.2	81	270	100	1	0	0	0	0	0	0
0	64	0	23.88	1	0	0	0	0	0	0	0	1	0	106.02	11.4	29.2	3.55	1	122	36	3.94	6.1	218	38.5	83	300	100	0	0	0	0	0	0	0
0	65	0	23.44	1	0	0	0	0	0	0	0	0	0	13.8	10.9	31.4	3.94	0.98	74.7	35.3	4.66	5.9	241	40.6	56	255	100	0	0	0	0	0	0	0
0	67	0	24.22	1	0	0	0	0	0	0	0	0	0	17.4	11	32.1	2.62	0.99	150.1	203.7	4.3	4.26	210	36.5	75	480	200	1	0	0	0	0	0	0
0	54	0	26.83	1	0	0	0	0	0	0	1	1	0	17.9	11.3	31.3	3.16	1.02	21.3	34.9	4.33	7.2	127	37.2	65	450	300	1	0	0	0	0	0	0
0	69	1	20.67	0	0	0	0	0	0	0	0	0	0	12.18	11.4	33.5	2.69	1	18	22	3.47	3.68	512	37.4	45	300	100	0	0	0	0	0	0	0
0	77	0	15.63	0	0	0	0	0	0	0	0	1	1	21.73	10.1	35.2	3.64	0.91	43	32	3.12	8.9	318	33.4	80	360	200	1	0	0	1	0	0	0
0	70	0	15.63	1	0	0	0	0	0	0	1	1	0	57.41	11	32.7	2.81	0.99	192	341	4.76	3.9	226	39.5	52	280	400	0	0	0	0	0	0	0
0	48	0	20.57	0	0	0	0	0	0	0	1	1	0	7.6	10.9	32.5	3.64	0.98	119.2	28.6	4.33	5.6	347	42.9	71	360	400	0	0	0	0	0	0	0
0	70	1	26.44	0	1	0	0	0	0	0	0	0	0	48.5	11	32.1	3.55	0.97	181.1	148.8	3.33	4.33	166	34.6	50	420	200	0	0	0	0	0	0	0
0	69	1	19.98	1	0	0	0	0	0	1	0	0	0	45.85	12.1	30	6.99	1.09	24	59	4.58	8.05	285	39.3	53	600	700	1	0	0	0	0	0	0
0	47	0	31.05	0	0	0	0	0	0	0	0	0	1	13.27	11.8	32.8	3.64	1.06	19	18	4.71	5.65	266	33.1	79	420	1000	1	0	0	0	1	0	0
0	68	1	28.89	1	0	0	0	0	0	0	0	0	0	69	11.5	26.7	3.63	1.04	69.1	52	2.38	3.6	261	34.9	143	390	400	1	0	0	0	0	0	0
0	70	1	21.94	0	0	0	0	0	0	0	0	0	0	158.82	10.1	29.1	3.37	0.91	99	56	3.21	4.05	262	33.8	53	270	100	0	0	0	0	0	0	0
0	73	0	23.88	0	0	0	0	0	0	0	0	0	0	20.5	14	26.8	2.53	1.26	105.5	34.3	3.41	4	177	40.5	61	480	300	0	0	0	0	0	0	0
0	78	0	17.97	0	0	0	0	0	0	0	0	0	1	45.05	11.7	25.6	2.94	1.05	53	54	3.34	3.64	138	33.9	43	480	1000	1	0	0	0	0	0	0
0	74	1	22.22	0	1	1	0	0	0	0	0	0	0	7.43	11.4	30.6	4.08	1.03	33	24	3.69	9.04	379	35.1	38	300	100	0	0	0	0	0	0	0
0	49	0	22.49	0	0	0	0	0	0	1	1	1	1	48.3	11	33.8	3.64	0.99	40.8	35.3	3.96	6	177	45	73	420	500	1	0	0	0	0	0	0
0	53	0	25.95	0	0	0	0	0	0	0	0	1	1	22.8	12.4	29.1	4.4	1.12	90.8	43	4.94	8.9	213	38.2	72	610	200	1	0	0	0	0	0	0
0	62	1	20.5	0	0	0	0	0	0	0	0	0	0	12.9	10.9	28.7	3.7	0.83	9.6	18.7	3.69	4.4	235	43.8	59	480	300	1	0	0	0	0	0	0
0	56	0	17.01	0	0	0	0	0	0	0	0	0	0	5.8	12.9	26.2	3.61	1.16	14.8	18.3	3.4	4	255	45.4	64.6	390	500	1	0	0	0	0	0	0
0	67	1	25.04	0	1	0	0	0	0	0	0	0	0	98.1	11.6	29.9	4.04	1.04	473.9	188.8	4.01	8.88	254	40.2	44	420	200	1	0	0	0	0	0	0
0	63	0	24.69	1	0	1	0	0	0	0	0	1	0	22.8	12	29	7.24	1.08	52.8	29.6	4.45	6.45	359	40.6	90	400	100	0	0	0	0	0	0	0
0	61	1	25.78	0	0	0	0	0	0	0	0	0	0	17.8	12	30.1	4.31	1.08	21.9	52.4	4.26	9.1	269	39.4	57	330	100	0	0	0	0	0	0	0
0	57	1	21.37	0	0	0	0	0	0	0	0	0	1	39.6	12	28.7	3.52	1.08	156	108	4.19	6.94	229	41.5	66	240	200	0	0	0	0	0	0	0
0	53	0	24.22	0	0	0	0	0	0	0	0	0	0	46.24	10.2	30.6	4.02	0.92	230	98	4.44	4.9	189	36.7	47	270	200	0	0	0	0	0	0	0
0	49	0	27.89	1	1	0	0	0	1	0	1	1	0	121.3	10.9	37.1	4.18	0.98	127.9	109.7	4.29	4.67	102	39.5	70	400	700	1	0	0	0	0	0	0
0	55	1	23.44	0	0	0	0	0	1	0	0	0	0	5.12	11.8	30.4	4.3	1.06	10	16	3.8	4.2	308	34.5	53	390	800	1	1	0	0	0	0	0
0	55	1	26.93	0	0	0	0	0	0	0	0	0	0	90.3	12.5	32.1	4.61	1.12	45.3	21.7	2.82	7.53	330	35.7	50	300	500	1	0	0	0	0	0	0
0	58	0	26.45	0	0	0	1	0	0	0	0	1	1	232.9	10.5	31.3	3.52	0.95	266.1	101.4	3.67	7.3	260	43.7	57	530	600	1	0	0	0	0	0	0
0	71	0	26.64	1	0	0	0	0	0	0	1	1	0	5.1	11.3	29	3.64	1.02	33	17.8	4.11	8.1	339	37.6	59	360	200	0	0	0	0	1	0	0
0	62	1	20.78	0	0	0	0	0	0	0	0	0	0	120	12.1	30	3.63	1.06	31.8	34.3	3.5	3.9	180	31.2	53	450	500	1	0	0	0	0	0	0
0	59	0	25.86	1	0	0	0	0	0	0	1	1	0	9.9	10.9	25.9	2.49	0.98	10.2	11.2	4.95	8.6	222	42.9	85	340	200	0	0	0	1	0	0	0
0	58	1	23.83	0	0	0	0	0	0	0	0	0	0	10	10.5	33	3.3	0.95	11.8	14.8	4.42	4.8	135	48	65	260	200	0	0	0	0	1	0	0
0	61	0	21.45	0	0	0	0	0	0	0	1	1	0	9	11	28.1	4.28	0.99	20	19	5.36	6.68	225	41.6	82	380	800	1	0	0	0	1	0	0
0	59	0	23.42	1	1	0	0	0	0	0	0	0	0	7.75	11.8	36.5	5.59	1.06	33	24	4.09	7.4	272	34	67	510	400	1	0	0	0	1	0	0
0	71	0	22.58	0	0	0	0	0	0	0	1	1	1	40.2	10.9	26.5	3.11	0.98	47.8	28.7	1.84	5.5	413	40.3	72	450	800	1	0	0	0	0	0	0
0	73	0	20.5	0	1	0	0	0	0	0	1	1	0	6.43	10.8	24.8	4.92	0.97	14	17	3.84	4.62	118	29.8	53	300	200	1	0	0	0	0	0	1
0	65	0	17.31	0	1	0	0	0	1	0	1	1	0	5.34	11.4	25.4	4.4	1.03	10	10	4.36	4.83	164	33.2	71	240	200	0	0	0	0	0	0	0
0	59	0	20.42	0	0	0	0	0	0	0	0	0	1	54	11.1	30.2	3.48	1	75.8	51.8	4.13	3.3	150	36.2	63	430	200	1	0	0	0	0	1	0
0	64	1	27.34	1	1	1	1	0	0	0	0	0	1	121.6	11.8	28.5	3.73	1.06	51.8	132.2	4.1	7.3	213	40.4	44	480	200	1	0	0	0	0	0	0
0	60	1	22.22	0	0	0	0	0	0	0	0	0	1	44.6	12.4	28.9	4.24	1.12	20	21.7	3.72	11.3	191	41.8	46	660	600	1	0	0	0	1	0	0
0	56	1	20.03	0	0	0	0	0	0	0	0	0	0	6.4	10.9	28.1	2.66	0.98	11.1	13.3	3.77	4.4	231	42.2	56	420	200	0	0	0	0	0	0	0
0	66	0	21.88	0	0	0	0	0	0	0	1	0	0	5.9	11.3	26	2.98	1.02	13.6	13.4	4.56	6.8	185	41.6	81	340	600	0	0	0	0	1	0	0
0	67	1	22.89	0	0	0	0	0	0	0	0	0	0	96	9.4	25.8	2.92	0.85	227.9	127.9	4.12	5.02	307	36	62	395	200	1	1	1	1	0	0	0
0	54	1	24.01	1	0	0	0	0	0	0	0	0	1	22.6	12.7	30.2	2.66	1.14	27	42	3.73	7.5	169	34.6	45	315	450	1	0	0	0	0	0	0
0	57	1	27.34	0	0	0	0	0	0	1	0	0	1	71.62	10.9	28.6	4.36	0.98	49	41	4.53	9.43	633	38.3	41	280	100	0	0	0	0	1	0	0
0	67	0	26.13	1	0	0	0	0	0	0	0	0	1	28.64	12.9	29.6	6.72	1.16	44	21	4.5	12.67	436	34.2	47	315	100	1	0	0	0	0	0	0
0	68	0	18.73	0	1	0	0	0	0	1	1	1	0	95.1	11.2	29.4	3.32	1.01	73	38.1	3.47	4.7	106	29.8	60	325	500	1	0	0	0	0	0	0
0	68	0	22.77	0	0	1	0	0	0	0	0	1	0	45.6	12.8	30.6	5.67	1.15	131	51	4.09	7.3	191	37.8	51	460	500	0	0	0	0	0	0	0
0	81	0	27.55	0	1	0	0	0	0	0	1	1	1	89.7	10.6	26.8	4.31	0.96	78.1	55.3	3.24	5	172	35.8	74	350	100	1	0	0	1	0	0	0
0	59	0	26.3	1	0	0	0	0	0	0	0	0	0	18.7	11	29	3.25	0.99	13.8	15.9	4.97	7.4	239	50.8	83	450	400	1	0	0	0	0	0	0
0	54	1	18.3	0	0	0	0	0	0	0	0	0	1	154.6	12.6	29.4	4.09	1.13	36.4	45	3.91	6	177	34.6	55	300	200	1	0	0	0	0	0	0
0	68	1	28.67	1	1	1	0	0	0	0	0	0	0	101.4	11.1	26.2	4.23	1	94.8	254	3.22	3.6	187	41.7	49	300	100	0	0	0	0	0	0	0
0	58	0	25.8	1	0	0	0	0	0	0	0	0	0	87	11.4	30.7	4.3	1.03	120.7	59.1	3.4	6	365	44.9	55	480	400	0	0	0	0	0	0	0
0	71	0	18.34	0	0	0	0	0	0	0	0	0	1	145	10.5	33.7	3.6	0.87	53.9	59	3.7	5.59	306	30.6	54	570	500	1	0	0	0	0	0	0
0	70	1	26.67	0	0	0	0	0	0	0	0	0	0	5.89	12.1	31.4	3.38	1.06	31	19	3.41	5.29	228	34.1	59	390	300	1	0	0	0	0	0	0
0	68	1	23.53	0	1	0	0	0	0	0	0	0	0	10.2	10.7	29.3	3.92	0.96	9.4	11.6	4.04	3.7	113	40.3	52	490	300	1	0	0	0	0	0	0
0	70	0	23.18	1	0	1	0	0	0	0	0	0	1	19.8	14	32.3	4.09	1.26	65.5	34.3	5.05	8.59	292	37	71	300	200	0	0	0	0	0	0	0
1	60	1	31.23	0	0	0	0	0	0	0	0	0	0	7.7	11.8	27.1	2.86	1.06	56.6	52.8	3.69	4.9	197	43.6	62	300	800	0	0	0	0	0	0	0
1	67	0	21.27	0	0	0	0	0	0	0	0	0	0	7.29	10.9	28.6	1.76	0.98	32	12	5.43	6.93	239	37.1	87	210	100	0	0	0	0	0	0	0
1	71	0	31.13	1	1	0	0	0	0	0	0	1	1	113.08	10.9	31.2	3.62	0.98	63	98	3.78	6.31	274	31.4	53	256	200	0	0	0	0	0	0	0
1	68	0	25.11	1	0	0	1	0	1	0	0	0	1	124.3	11.5	25.9	2.55	1.04	59.3	46.6	2.64	6.3	246	33.4	66	510	200	0	1	0	1	0	0	0
1	62	0	21.95	0	0	0	0	0	0	0	0	0	0	57.1	9.7	30.7	3.62	0.87	327	354	4.61	2.82	165	38.6	74	305	500	1	0	0	0	0	0	0
1	64	0	20.93	0	1	0	0	0	0	1	0	0	1	75.5	11.5	36.8	2.87	1.04	38.9	23.1	3.48	6.5	450	35.4	65	445	200	1	1	1	0	0	0	0
1	57	1	22.76	0	0	0	0	0	0	0	0	0	1	154	11.6	29.7	2.56	1.05	27	40	3.99	6.04	198	34.5	56	315	400	0	1	0	1	0	0	0
1	61	1	22.95	1	0	1	0	0	0	1	0	0	0	9.83	12.4	31.1	2.78	1.12	15	17	3.84	3.04	223	39.2	55	385	400	0	0	1	0	0	0	0
1	67	0	19.43	0	0	0	0	0	0	0	0	0	1	132.7	14.3	37.1	2.28	1.29	43	55	3.8	6.38	178	36.9	49	250	200	0	0	0	0	0	0	0
1	71	1	24.12	0	0	1	0	0	0	0	0	0	0	40.82	11.6	28.6	2.77	1.05	197	109	4.16	5.02	286	33.1	80	230	100	1	0	0	0	0	0	0
1	69	1	22.39	0	0	0	0	0	0	0	0	0	0	22.77	11.9	27.8	3.79	1.07	57	29	3.95	3.67	214	32.4	43	320	600	1	0	0	0	0	0	0
1	78	1	25.29	1	1	0	0	0	0	1	0	0	0	260.11	11.5	30.1	3.17	1.04	90	166	3.54	7.24	151	33	48	320	400	1	0	0	1	1	0	0
1	72	0	22.76	0	0	1	0	0	0	0	1	1	0	115.57	10.3	29.6	3.12	0.93	255	319	3.46	6	138	30.3	61	300	500	1	1	0	0	0	0	0
1	63	0	23.78	0	0	0	0	0	0	0	0	0	0	65.36	10.5	29.3	2.78	0.95	130	66	4.09	10.24	296	28.7	52	240	50	0	0	0	1	0	0	0
1	69	0	20.32	0	1	0	0	0	0	0	0	0	0	35.4	12	35.7	2.52	1.08	93.8	28.1	3.14	8	411	36.4	64	769	50	0	0	0	0	0	0	0
1	64	0	21.35	0	1	0	0	0	0	0	1	1	0	10.27	12.8	35	3.21	1.12	15	82	4.15	7.4	330	29.1	64	520	2200	1	1	0	0	0	0	0
1	60	0	24.12	1	0	0	0	0	0	1	0	1	0	49.84	13	33.3	3.59	1.17	30	37	3.69	4.88	254	31.1	63	250	1500	1	1	1	1	0	0	0
1	74	0	21.35	0	0	0	0	0	0	1	1	1	1	196.7	10.5	29.7	4.05	0.95	52.5	32.7	2.87	6.1	199	32.1	61	500	2400	1	0	0	1	0	0	0
1	71	1	17.41	0	0	0	0	0	0	0	0	0	0	5.59	11.9	35.6	2.88	1.07	10	18	3.95	5.13	364	38.6	61	300	600	1	1	0	0	0	0	0
1	63	0	22.56	0	0	0	0	0	0	0	1	1	0	11.83	13.1	30.5	3.72	1.18	20	18	2.47	13.62	273	33	51	280	400	1	1	0	0	0	0	0
1	67	1	23.34	1	0	0	0	0	0	0	0	0	0	10.1	11.4	28.4	3.68	1.03	9.2	13.4	4.54	7.2	222	35.1	58	420	200	1	0	1	0	1	0	0
1	80	0	15.6	1	0	0	0	0	0	0	1	1	0	114.3	25.9	40.5	5.35	2.31	45.1	34.9	3.04	6.7	242	28.7	275	500	800	1	0	0	0	0	0	0
1	59	0	20.67	0	0	0	0	0	0	0	1	0	1	76.73	11.7	28	2.56	1.05	187	98	3.77	6.05	276	32.2	96	370	400	0	0	0	0	0	0	0
